# Supplementary material for: The Mechanism of Hepatic Encephalopathy Induced by Thioacetamide Based on Metabolomics and Proteomics: A Preliminary Study
Source: Int J Mol Sci. 2023 Dec 24;25(1):284. doi: 10.3390/ijms25010284 (PMC10779174; doi:10.3390/ijms25010284)
Supplement: Supplementary file 1 [file ijms-25-00284-s001.zip]

Archive with 1 entries (1 files):
- ijms-2749916-supplementary.pdf
